# Supplementary material for: Identifying and Evaluating Young Children with Developmental Central Hypotonia: An Overview of Systematic Reviews and Tools
Source: Healthcare (Basel). 2024 Feb 18;12(4):493. doi: 10.3390/healthcare12040493 (PMC10887882; doi:10.3390/healthcare12040493)
Supplement: Supplementary file 1 [file healthcare-12-00493-s001.zip]

Archive with 1 entries (1 files):
- healthcare-2846637-supplementary.pdf
